# Supplementary material for: An Economic Evaluation of ‘Sheds for Life’: A Community-Based Men’s Health Initiative for Men’s Sheds in Ireland
Source: Int J Environ Res Public Health. 2022 Feb 15;19(4):2204. doi: 10.3390/ijerph19042204 (PMC8871832; doi:10.3390/ijerph19042204)
Supplement: Supplementary file 1 [file ijerph-19-02204-s001.zip]

Archive with 1 entries (1 files):
- ijerph-1535665-supplementary.pdf
